# Supplementary material for: Ocular Hypertension Results in Hypoxia within Glia and Neurons throughout the Visual Projection
Source: Antioxidants (Basel). 2022 Apr 29;11(5):888. doi: 10.3390/antiox11050888 (PMC9137916; doi:10.3390/antiox11050888)
Supplement: Supplementary file 1 [file antioxidants-11-00888-s001.zip]

Archive with 1 entries (1 files):
- antioxidants-1675487-supplementary.pdf
